# Supplementary material for: Lifestyle Behavior Interventions for Preventing Cancer in Adults with Inherited Cancer Syndromes: Systematic Review
Source: Int J Environ Res Public Health. 2022 Oct 28;19(21):14098. doi: 10.3390/ijerph192114098 (PMC9655661; doi:10.3390/ijerph192114098)
Supplement: Supplementary file 1 [file ijerph-19-14098-s001.zip]

Archive with 1 entries (1 files):
- ijerph-1936672-supplementary.pdf
